# Supplementary material for: Predatory blue crabs induce stronger nonconsumptive effects in eastern oysters Crassostrea virginica than scavenging blue crabs
Source: PeerJ. 2017 Feb 28;5:e3042. doi: 10.7717/peerj.3042 (PMC5333538; doi:10.7717/peerj.3042)
Supplement: Supplemental Information 3 [file peerj-05-3042-s003.csv]

treatment	mesocosm	a.length.mm	a.width.mm	surface.area.mm2	a.oyster.dry.g	a.crushing.lbf
aged	1	4.14	3.915	12.72981197	0.01968	14.2
aged	3	3.87	3.45	10.48624358	0.0186	14.98
aged	8	3.43	3.6	9.698096522	0.01562	13.18
aged	11	4.2	3.81	12.56794141	0.02496	21.04
aged	15	3.64	3.63	10.37762301	0.02202	14.62
aged	20	3.86	3.67	11.12610746	0.02212	11.38
aged	24	4.11	3.78	12.20178879	0.03472	16.64
aged	26	4.1	4.32	13.91097227	0.02554	14.52
aged	27	3.97	3.7	11.53671362	0.02258	14.34
aged	29	3.92	3.35	10.31384868	0.02134	15.2
aged	34	3.94	3.9	12.06842818	0.02274	11.36
aged	38	4.08	3.42	10.95913181	0.02278	12.24
control	2	3.87	4.45	13.52573447	0.02508	13.12
control	5	4.05	4.08	12.97791925	0.0329	14.62
control	7	4.12	3.98	12.87864492	0.0244	12.08
control	9	3.55	3.48	9.702808911	0.02754	14.82
control	13	3.3	3.34	8.656658557	0.02232	11.04
control	16	3.81	3.31	9.904734778	0.01944	10.8
control	18	3.7	3.68	10.69398139	0.02398	13.86
control	19	3.87	3.86	11.73243484	0.02318	14.28
control	21	4.05	3.93	12.50078987	0.02502	15.26
control	28	4.08	3.69	11.82432643	0.02184	9.9
control	32	4.31	4.15	14.04802425	0.0259	13
control	35	3.94	3.75	11.60425786	0.02226	7.86
control	37	4.31	3.83	12.9648031	0.02508	13.46
fresh	4	4.26	3.86	12.91477324	0.0275	17.88
fresh	6	4.18	4.47	14.67485052	0.02332	22.06
fresh	10	4.07	3.88	12.40269364	0.02636	20.64
fresh	17	3.84	3.57	10.76686634	0.0246	19.72
fresh	22	4.16	3.6	11.7621229	0.02288	11.44
fresh	23	3.97	3.81	11.879697	0.02668	17.9
fresh	25	3.97	3.8	11.84851669	0.02374	17.38
fresh	30	4	3.65	11.46681319	0.03288	14.08
fresh	31	3.43	3.35	9.024617597	0.01856	11.24
fresh	33	3.91	3.38	10.37966505	0.01998	16.1
fresh	36	3.69	3.72	10.78100351	0.02872	16.88
fresh	39	3.95	3.7	11.47859416	0.02394	19.62
